# Supplementary material for: Insulin-like Peptide Receptor (ILPR) in the Cuttlefish Sepiella japonica: Characterization, Expression, and Regulation of Reproduction
Source: Int J Mol Sci. 2022 Oct 26;23(21):12903. doi: 10.3390/ijms232112903 (PMC9654127; doi:10.3390/ijms232112903)
Supplement: Supplementary file 1 [file ijms-23-12903-s001.zip]

Archive with 1 entries (1 files):
- ijms-1927838-supplementary.pdf
